# Supplementary material for: Epigenetic Age Acceleration in Mothers and Offspring 4–10 Years after a Pregnancy Complicated by Gestational Diabetes and Obesity
Source: Metabolites. 2022 Dec 7;12(12):1226. doi: 10.3390/metabo12121226 (PMC9785326; doi:10.3390/metabo12121226)
Supplement: Supplementary file 1 [file metabolites-12-01226-s001.zip]

Archive with 1 entries (1 files):
- metabolites-2037191-supplementary.pdf
